# Supplementary material for: Terrestrial venomous animals, the envenomings they cause, and treatment perspectives in the Middle East and North Africa
Source: PLoS Negl Trop Dis. 2021 Dec 2;15(12):e0009880. doi: 10.1371/journal.pntd.0009880 (PMC8638997; doi:10.1371/journal.pntd.0009880)
Supplement: S1 Table — The population data for the 5 North African and 14 Middle Eastern countries as well as their allocation in “urban” and “rural” was obtained from the world development indicators database (The World Bank). The information about incidences, antivenom administration, locality of incidence, age groups, gender ratios, morbidity, and mortality were retrieved from articles published in scientific journals. The study type and the geographical region covered are also included. Due to the regional limitations of most articles, countrywide numbers were either estimated by us based on the literature of several different regions that cover the major topology of a country and are geographically evenly distributed (light green), or we used prior population adjusted (increased population since publication) estimates from Kasturiratne and colleagues for snakebites and Chippaux and Goyffon for scorpion stings (yellow), if there was insufficient literature. However, some articles gave a clear indication that the numbers are covering the epidemiology of the entire country (dark green). Relevant publications are included in brackets. MENA, Middle East and North Africa. (XLSX) [file pntd.0009880.s001.xlsx]

## Sheet: Sheet1
Region / country	Urban population (million)	Rural population (million)	Total population (million)	Type	Annual incidences (reported numbers for locality in publication)	Countrywise annual incidences (stated)	Countrywide annual incidences (stated or estimated)	Treated with antivenom	Locality of incidence	Age groups	Male/female ratios	Annual morbidity (stated)	Annual morbidity (estimated)	Annual deaths (reported for locality in publication)	Countrywide annual deaths (stated or estimated)	Number of years examined	Extraordinary details	Data obtained via	Type of study	Reference Nr.
North Africa	108.52	86.4	194.93	Snakes	>296	>296	36218 [17]	Except for Egypt, there exists little data on antivenom administration	Most of the incidences seem to occur in rural, aridic regions during the summer months and in the evening hours	Seldomly data available. If comparison to scorpions stings possible then the median age of snake bite victims seems to be higher in comparison	Seldomly data available. Tendency indicates higher incidences for men	N/A	N/A	>=7	16.4 [17]	22; 1985-2007	N/A	Review article and summary of countrywise publications	Review article	[1]
				Scorpions	90000	90000	350000 [75]	The administration of antivenom was generally executed for patients having severe symptoms and for some countries even before severe symptoms arose.	About 80-90% of stings seem to occur in summer months	3 out of 5 countries examined state higher incidences for children (<18 yr.). The other two state higher mortality rates for children	Mostly evenly distributed between men and women	N/A	N/A	180	630 [75]	Examination of publication including not older than 1970	40% of sting victims prefer traditional treatment over medical	Review article and summary of countrywise publications	Review article	[2]
Morocco	22.5	13.53	36.03	Snakes	137	137;	137	N/A	Home 34%, work 9.5%, public 57%	average 26.5 + 17.25 yr old	58.1% (male)	N/A	N/A	6	6	15; 1999-2013	N/A	Reported cases from Moroccan Poison Control Center	Retrospective article	[3]
				Scorpions	21467	21467	21467	Nobody received antivenom, hospitalisation rate 15%	Mainly (90%) at night and during hot season	34% <15 yr, different study average 19 yr	53% (male)	N/A	N/A	86	86	4; 2001-2005	90% of fatal incidents are younger than 15 yr	Ministry of health, reported cases	Retrospective article	[4]
Egypt	42.03	56.39	98.42	Snakes	123: 87 [23] 159 [25] non of them claims to cover Egypt	87 (Gouda et al.) 159 (Abdou et al.) non of them claims to cover Egypt	46500 [17]	All patients with symptoms received antivenom (VASCERA polyvalent antivenom)	Summer and evening hours; 60% in rural areas; 40% urban	Median age 34 yr	73% (male)	N/A	N/A	1	8.3 [17]	1; 2015	N/A	Mecial records from the National Poison Control Center	cross-sectional study [23]	[5,6]
				Scorpions	412: 302 (Farghly and Ali, only Assiut area); 110 (El Aziz et al., just one hospital)	302 (Farghly and Ali, only Assiut area); 110 (El Aziz et al., just one hospital)	N/A	All patients with symptoms received antivenom	Summer months and evening hours	78.5% of all patients were children <18 yr	76.9% (male, >18 yr.) 50.6% (male, <18 yr.)	108.6	108.6	19 (Farghly and Ali), 6 [99]	N/A	1; 1994-1995, 0.5; summer 2017	N/A	Reported cases to single region	Farghly and Ali (1999) Prospective study	[7,8]
Algeria	30.67	11.56	42.23	Snakes	N/A	N/A	19930 [17]	N/A	N/A	N/A	N/A	N/A	N/A	N/A	3.5 [17]	N/A	N/A	N/A	N/A
				Scorpions	48642 +- 1517 (95% CI)	48642 +- 1517 (95% CI)	48642 +- 1517 (95% CI)	N/A	Night, indoors (57%) and during summer	Incidence higher in adults, mortality higher for children	57% (male)	152	152	73	73	10; 2001-2010	Incidences two orders of magnitude lower in costal region (most populated)	Reported cases from National Ministry of Health	Retrospective study	[9]
Libya	5.35	1.33	6.68	Snakes	N/A;	N/A;	3150 [17]	N/A	N/A	N/A	N/A	N/A	N/A	N/A;	0.6 [17]	N/A	N/A	N/A	N/A
				Scorpions	1045 in Alkufra region alone (56'000 inhabitants)		N/A	Administration of antivenom prevented any deaths in the years 2000-2012	incidences peak in June and July (3 orders of magnitude higher than January)	All age groups, albeit deaths only among children	64% (male, Miranda Ruiz 1986)	N/A	N/A	4	4	2; 1993-1994	Antivenom reduced mortality to zero	Hospital records of a single hospital	Retrospective study	[9,10]
Tunisia	7.97	3.59	11.57	Snakes	N/A;	N/A;	5470 [17]	N/A	N/A	N/A	N/A	N/A	N/A	N/A;	1 [17]	N/A	N/A	N/A	N/A
				Scorpions	73 (Sfax university hospital alone)	40000	40000 [77-78]	53% of all patients in ICU [78] have been adminstered antivenom pior to hospitalisation	82% of cases in June to September	All age groups; median age of patients with clinical manifestations 14.7 +- 17.4 years	N/A	app. 1000	app. 1000	100	100	13; 1990-2002 [78]	N/A	N/A	Retrospective study	[11,12]
Middle East	172.79	66.77	240	Snakes	>5912	>5912 (main contribution from Iran)	2329-32158 [17]	8 of 10 countries reviewed and with data available are stated to have and administer antivenoms to patients in up to 90% of cases	Most cases occured in spring and summer months in mostly aridic and rural areas	Patients are young and in most cases below 30 yr	In all countries except for Iraq the incidence is significantly higher in men	N/A	N/A	>=12		22; 1985-2007	N/A	Review article and summary of countrywise publications	Review article	[1]
				Scorpions	25000	25000	146500 [75]	Antivenom administration is seldom and according to Alkahoult et al. (Qatar) not necessary	Most cases in summer months, in particular June. In Qatar 96% of all stings happend at a humidity over >40%	Tendency for a equal age distribution	Tendency for equal gender distribution	N/A	N/A	>20	796 [75]	Examination of publication including not older than 1970	N/A	Review article and summary of countrywise publications	Review article	[2]
Oman	4.08	0.08	4.83	Snakes	43 patients were admitted to Roya Hospital Oman	N/A	2280 [17]	Almost all patients received antivenom	All snake bites occured in desert areas and mostly at in the evening	Age groups >13 yr, most cases in age group of 21-30 years	91% (male) (Al-Lawati et al. 2009)	N/A	N/A	0.22	0.22	1.33; 2007-2008 (Al-Lawati et al.)	N/A	N/A	Retrospective study	[13,14,15]
				Scorpions	128 patients were admitted to Sultan qaboos University Hospital (Muscat)	N/A	N/A	No patient received antivenom	Peak in summer months, incidences in Muscat 2-4 lower than other regions	All age groups, 84% adults	75% (male)	N/A	N/A	0 (in SQU Hospital)	N/A	1.4;2016-2017	20% of examined poisoning cases were attributed to scorpion stings [182]	N/A	Retrospective study	[14,15,16,17]
Syria	9.16	7.75	16.91	Snakes	N/A;	N/A;	8000 [17]	N/A;	N/A;	N/A;	N/A;	N/A;	N/A;	N/A;	1.42 [17]	N/A;	N/A;	N/A;	N/A;	-
				Scorpions	N/A	N/A	N/A	N/A	N/A	N/A	N/A	N/A	N/A	N/A	N/A	N/A	N/A	N/A	N/A	-
Israel	8.21	0.67	8.88	Snakes	155	167 (2017), 155	155	N/A	74% hot season between 6-9 pm, temperature >23 °C and humidity <40%	all age groups included	N/A	N/A	N/A	0	0	23; 1995-2017	N/A	Automatic emergency call evaluation	National governmental poisoning report	[14, 18-19]
				Scorpions	160	160	160	N/A	N/A	N/A	N/A	10	10	0	0		N/A		National governmental poisoning report	[14]
Palestine	3.48	1.09	4.57	Snakes	100-150	100-150	100-150	Not specified, albeit high coverage	Most affected are agricultural workers and children in rural areas; May-Oct	All age groups included, highest incidence among young	N/A	N/A;	N/A;	3	3	8; 2008-2015	Ministry of Health pays 6600 US$ per treatment with antivenom	interview-based; Interviews with Palestine Ministry of Health officials	Retrospective study	[20]
				Scorpions	441	441	441 + 428 (in Salfit district alone)	1.6%,in Salfit ditrict only one	Mostly in summer (July: 23.3%), 1/4 of all cases reported in Jordan region	All age groups included, 26.7% 11-21 yr	53% (male)	3 (Salfit district)	N/A	0	N/A	1.5; 2014-2015	90% percent of all cases in private health centers were not reported to the ministry of health	Interview-based for private health centers, statistics of ministry of health	Retrospective study & Cross-section study	[21]
Jordan	9.06	0.9	9.96	Snakes	11	11	11	Antivenom was administered if available - no precise numbers available	Highest in April and southern regions of Jordan	55% <= 20 yr	72.3% (male) (1988)	0.44	N/A;	0.11;	0.84 [17]	9; 2004-2012	Amr and Disi (2015) suspect the actual incidences to be higher. Most victims rely on traditional medicine or cases are not reported	Hospital records of selected hospitals, Ministry of Health	Retrospective study	[22,23]
				Scorpions	172	172	172	N/A, antivenom administration was only reported in 0.8% of all cases	32% in patients residence, 66% outdoors, July (22.5%)	All age groups included, 44.6% <= 20 yr., mean age 23.3+- 16 yr. males, 26.4+- 16.9 yr. Females	54% (male)	N/A	N/A	0	N/A	7; 2006-2012	N/A	Hospital records of selected hospitals, Ministry of Health	Retrospective study	[24,25]
Iraq	27.09	11.35	38.43	Snakes	31	N/A	18150 [17]	36% "adequate" dosis, 34% "inadequate" dosis, 30% no antivenom administered (terminology by Al-Asadi et al.)	N/A	N/A	48% (male)	26.4	N/A;	2.2 (1.5 female, 0.7 male)	3.2 [17]	10; 2002-2011	Blood transfusion between former patients and acute patients was conducted (Al-Asadi et al.). Patients receiving a blood transfusion from a donor, who bleed severly but survived, all survived as well. In all fatal cases the patient received a blood transfusion from donors who weren't bitten or merely bleeding	Hospital records of a single hospital	Retrospective study	[26,27]
				Scorpions	1146 (Southern region, arid climate, Basrah Province, [181]); 77 (Central region, urban & wetlands of Euphrat & Tigris, Province of Babylon, Najaf & Al-Qadissiya, [179]); 268 (Northern Iraq, mountainous, Zakho Province, [180])	N/A	>8000K (own estimation)	High availibilty of antivenom without additional data [180]	Mostly in July and mostly in southern regions (Basrah province), 76% of stings in Babylon Province by one species Androctonus crassicauda	All age groups included, 29% men, 58% women, 13% children [179]	In 5 of 7 hospitals no significant difference.Only in 2 of 7 hospitals significantly more males [181]	N/A	N/A	0 (Kachel 2020)	N/A	3;2014-2016 [180], 1;2010 [179], 10; 2008-2017 [181]	More women got stung in the Province of Babylon than men; Albeit the species of Iraq's scorpions have been extensivly studied, there is little epidemiological data availabe	N/A	Retrospective study [180-181], questionnaire study [179]	[28-30]
Iran	61.27	20.53	81.8	Snakes	5379	5379	5379	96.4% of patients received antivenom (monovalent antivenom proofed to be more effective (Dehghani et al., 2012)	Mostly in aridic regions of south and south-west in hot summer months	All age groups included, highest incidence among young (15-24 yr: 23% of total patiens)	70.7% (male)	N/A;	N/A;	6.7;	6.7	10; 2002-2011	All six fatal cases in 2011 received antivenom only after 6 h	Countrywide hospital and health center evaluation	Retrospective study	[14,31-32]
				Scorpions	18 in Khorasan Razavi province (8% of whole population)	42500 (Dehghani, Kamiabi, et al.)	42500 [127]	N/A	Mostly rural areas in morning and evening hours	Average 30 +-19, 1-90	69% (male)	N/A	N/A	19.5	19.5	9;2001-2009 [172] 7;2004-2011 [127]	N/A	N/A	Retrospective study	[14,33-34]
Saudi Arabia	28.26	5.44	33.69	Snakes	170 (Riyadh Province alone)	N/A	N/A	In Al-Durhim et al. 95% (20 of 21 cases) received anti venom (Pasteur anti-bitis-Echis-naja); all patients received antivenom (Polyvalent ASV, produced in Riyadh, Saudi Arabia) [32]	95% outdoors in rural areas, 38% spring, 87% of cases caused by C. c. gasperetti	age groups >12 yr. included, mean age 32 +- 13 yr. [18]	90% (male) (Al-Durhim et al. 2010), 82% (male) [18]	N/A;	N/A;	0.66 (Riyadh Province)	2.8 [17]	20; 1985-2005 [18], 6; 2005-2010 [32]	87% of all cases are caused by C. c. gasperetti	Hospital records of single hospital [18], Ministry of health Riyadh Province	Retrospective study	[35-37]
				Scorpions	14434 (in 11 provinces)	>14433	N/A	N/A	Highest in June (15%)	65% of patients are older than 15 years	62% (male)	N/A	N/A	0.2	N/A	5; 1993-1997	74% of envenomings are considered mild [173]	Minstry of health, reported cases	Retrospective study	[38]
Yemen	10.44	18.06	28.5	Snakes	43 (Saudi Hospital, 15% of inhabitants)	>43	13460 [17]	80% (32% in first 6h)	N/A	All age groups, most patients (83%) below 40 yr.	74% (male)	N/A;	N/A;	1.75	1.75	4;1997-2001	N/A	Single hospital based study	Retrospective study	[39]
				Scorpions	N/A	N/A;	N/A	N/A	N/A	N/A	N/A	N/A	N/A	N/A	N/A		N/A
UAE	8.33	1.3	9.63	Snakes	16	16	16	62.5% received antivenom (polyvalent anti snake venom (ASV, produced in Riyadh, Saudi Arabia)	87% were young male farmers, 61% in summer months (3 months)	All age groups included	87.5% (male)	1.2	1.2	0	0	4; 2005-2009	N/A	Hospital records of three governmental hospitals	Retrospective study	[40-41]
				Scorpions	1	1	1	N/A	N/A	All age groups included	N/A	N/A	N/A	N/A	N/A	1; 2012	N/A	Hospital of a single tertiary hospital	Retrospective study	[41]
Qatar	2.76	0.02	2.78	Snakes	Few cases (Elmoheen et al. 2020)	few cases (Elmoheen et al. 2020)	1310 [17]	Antivenom available if needed against all common snakes	N/A	All age groups included	N/A	N/A	N/A;	0	0	non specific	N/A	Hospital records of one tertiary governmental hospitals and several (private) health centers	Review article on treatment protocols	[42]
				Scorpions	44.4 (Hamad general hospital, Doha)	>= 44	N/A	No patient received antivenom as it was not needed (Alkahlout et al.)	96% of stings when humidity was above 40%	All age groups included	73% (male)	0	0	0	0	2.5; 2010-2013	N/A	Hospital records of single hospital	Retrospective study	[43]
Kuwait	4.14	0	4.14	Snakes	N/A	N/A;	1950 [17]	N/A	N/A	N/A	N/A	N/A	N/A	0	0 [17]	N/A	N/A	N/A	N/A	-
				Scorpions	N/A	N/A	N/A	N/A	N/A	N/A	N/A	N/A	N/A	N/A	N/A	N/A	N/A	N/A	N/A	-
Bahrain	1.52	0.8	1.6	Snakes	N/A	N/A;	750 [17]	N/A	N/A	N/A	N/A	N/A	N/A	0	0 [17]	N/A	N/A	N/A	N/A	-
				Scorpions	N/A	N/A	N/A	N/A	N/A	N/A	N/A	N/A	N/A	N/A	N/A	N/A	N/A	N/A	N/A	-
Lebanon	6.07	0.76	6.83	Snakes	N/A	N/A;	3200 [17]	N/A	N/A	N/A	N/A	N/A	N/A	0	0.6 [17]	N/A	N/A	N/A	N/A	-
				Scorpions	N/A	N/A	N/A	N/A	N/A	N/A	N/A	N/A	N/A	N/A	N/A	N/A	N/A	N/A	N/A	-
K own estimation, based on weighted population in the Basrah, Central, and Zakho Province and extrapolating from these three data points onto the population of Iraq; population data from local government authorities, published on respective wikipedia sites, retrieved 26/09/21
Bibliography
[1]	Kasturiratne A, Wickremasinghe AR, de Silva N, Gunawardena NK, Pathmeswaran A, Premaratna R, et al. The global burden of snakebite: a literature analysis and modelling based on regional estimates of envenoming and deaths. PLoS Med. 2008;5: e218. doi:10.1371/journal.pmed.0050218
[2]	Chippaux J-P, Goyffon M. Epidemiology of scorpionism: A global appraisal. Acta Trop. 2008;107: 71–79. doi:10.1016/j.actatropica.2008.05.021
[3]	El Hattimy F, Chafiq F, Hami H, Mokhtari A, Soulaymani A, Rachida SB. Geographical distribution of health indicators related to snake bites and envenomation in Morocco between 1999 and 2013. Epidemiol Health. 2018;40: e2018024–e2018024. doi:10.4178/epih.e2018024
[4]	El Oufir R, Semlali I, Idrissi M, Soulaymani A, Benlarabi S, Khattabi A, et al. Scorpion sting: a public health problem in El Kelaa des Sraghna (Morocco). J Venom Anim Toxins Trop Dis. 2008;14: 258–273
[5]	Abdou SF. Snake Envenomation: Should All Bites Be given Antivenom? Egypt J Forensic Sci Appl Toxicol. 2014; 1–15.
[6]	Gouda AS, Elnabarawy NA, Badawy SM. A study of snakebite envenomation cases admitted to egyptian national poisoning center. Acta Medica Int. 2017;4: 34.
[7]	Abd El FE-ZA, El Shehaby DM, Elghazally SA, Hetta HF. Toxicological and epidemiological studies of scorpion sting cases and morphological characterization of scorpions (Leiurusquin questriatus and Androctonus crassicauda) in Luxor, Egypt. Toxicol Rep. 2019;6: 329–335.
[8]	Farghly WMA, Ali FA. A clinical and neurophysiological study of scorpion envenomation in Assiut, Upper Egypt. Acta Paediatr. 1999;88: 290–294.
[9]	Miranda Ruiz H. Algunas consideraciones sobre lapicadura de escorpiones. Rev Cubana Med Trop. 1986;38: 343–347.
[10]	Maher H. Evaluation of scorpion sting incidence in Alkufra city during 1993 and 1994. International Journal of Bioassays. 2013;338: 440-1442.
[11]	Njah M, Abdelaziz AB, Abdouli M, Zaher M, Garaoui A. Health program and use of community health workers: the example of scorpion envenomation in Tunisia. Cah Détudes Rech Francoph. 2001;11: 57–62.
[12]	Bouaziz M, Bahloul M, Kallel H, Samet M, Ksibi H, Dammak H, et al. Epidemiological, clinical characteristics and outcome of severe scorpion envenomation in South Tunisia: multivariate analysis of 951 cases. Toxicon. 2008;52: 918–926.
[13]	Al-Lawati A, Al-Abri SS, Lalloo DG. Epidemiology and outcome of snake bite cases evaluated at a Tertiary Care Hospital in Oman. J Infect Public Health. 2009;2: 167–170.
[14]	Khadem-Rezaiyan M, Moallem SR, Afshari R. Epidemiology of Snake, Spider and Scorpion Envenomation in Mashhad, Khorasan Razavi, Iran (2004-2011). Iran J Toxicol. 2018;12: 27–31.
[15]	Lall SB, Al Wahaibi SS, Al Riyami MM, Al Kharusi K. Profile of acute poisoning cases presenting to health centres and hospitals in Oman. EMHJ-East Mediterr Health J 9 5-6 944-954 2003. 2003.
[16]	Khan YMT, Fatema N, Shekeili NAA. Snake bite envenomation: experience in a regional hospital, Oman: a retrospective observational study. SM Trop Med J. 2017;2: 1015.
[17]	Al Abri S, Al Rumhi M, Al Mahruqi G, Shakir AS. Scorpion Sting Management at Tertiary and Secondary Care Emergency Departments. Oman Med J. 2019;34: 9–13. doi:10.5001/omj.2019.02
[18]	Bentur Y, Lurie Y, Cahana A, Bloom-Krasik A, Kovler N, Neuman G, et al. Poisoning in Israel: Annual Report of the Israel Poison Information Center, 2017. Isr Med Assoc J IMAJ. 2019;21: 175–182.
[19]	Shashar S, Yitshak-Sade M, Sonkin R, Novack V, Jaffe E. The association between heat waves and other meteorological parameters and snakebites: Israel national study. J Emerg Med. 2018;54: 819–826.
[20]	Albaba I. Venomous snakes and envenomation in Palestine. J Entomol Zool Stud. 2017;493: 493–495.
[21]	Adawi SHAA, Adawi SHAA, Adawi DHAA. The Scorpion sting: Epidemiology, clinical symptoms, treatment, surveillance and reporting obstacles in the Salfit district (West Bank)(2014-2015). Int J Trop Dis Health. 2016; 1–10.
[22]	Amr ZS, Baker MAA, Warrell DA. Terrestrial venomous snakes and snakebites in the Arab countries of the Middle East. Toxicon. 2020;177: 1–15.
[23]	Amr ZS, Disi AM. Venomous Snakes and Snakebites in Jordan. In: Gopalakrishnakone P, Faiz A, Fernando R, Gnanathasan CA, Habib AG, Yang C-C, editors. Clinical Toxinology in Asia Pacific and Africa. Dordrecht: Springer Netherlands; 2015. pp. 251–273. doi:10.1007/978-94-007-6386-9_55
[24]	Amr ZS, Abu Baker MA, Al-Saraireh M, Warrell DA. Scorpions and scorpion sting envenoming (scorpionism) in the Arab Countries of the Middle East. Toxicon. 2021;191: 83–103. doi:10.1016/j.toxicon.2020.12.017
[25]	Amr ZS, Al Zou’bi R, Abdo N, Bani Hani R. Scorpion Stings in Jordan: An Update. Wilderness Environ Med. 2017;28: 207–212. doi:10.1016/j.wem.2017.05.003
[26]	Al-Shamsi MM, Al-Barqawi AR, Abdullah AH, Al-Jelawi MK. Venomous snakebites in Diwaniah: A Clinicoepidemiological descriptive study. Al-Qadisiyah Med J. 2014;10: 112–117.
[27]	Al-Omar DK, Al-Hammami MM, Al-Yassiri HM, Al-Asadi KH. Survival after coagulopathy induced by (Said Dakhil) snake bite in Thi–Qar (south of Iraq). Univ Thi-Qar J Med. 2012;6: 1–7.
[28]	M Al-Ramahi H, H Al-Hasnawi M. Diagnostic and epidemiologic Study of fat tail scorpion (Androctonus crassicuada) in Mid-Euphrates region/Iraq. J Kerbala Univ. 2012;8: 263–269.
[29]	Kachel H. Scorpion fauna and scorpionism in Zakho Province of Northern Iraq. Commagene J Biol. 2020;4: 22–27.
[30]	Morad MS. Identification study and some biological aspects of two families from Order: Scorpiones in Basrah Province Southern of Iraq. Basrah University; 2016.
[31]	Mashhadi I, Kavousi Z, Peymani P, Salman Zadeh Ramhormozi S, Keshavarz K. Economic burden of scorpion sting and snake bite from a social perspective in Iran. Shiraz E-Med J. 2017;18.
[32]	Dehghani R, Fathi B, Shahi MP, Jazayeri M. Ten years of snakebites in Iran. Toxicon. 2014;90: 291–298. doi:10.1016/j.toxicon.2014.08.063
[33]	Dehghani R, Kamiabi F, Mohammadi M. Scorpionism by Hemiscorpius spp. in Iran: a review. J Venom Anim Toxins Trop Dis. 2018;24.
[34]	Rafizadeh S, Rafinejad J, Rassi Y. Epidemiology of scorpionism in Iran during 2009. J Arthropod-Borne Dis. 2013;7: 66.
[35]	Al Durihim H, Al Hussaini M, Bin Salih S, Hassan I, Harakati M, Al Hajjaj A. Snake bite envenomation: experience at King Abdulaziz Medical City, Riyadh. EMHJ-East Mediterr Health J 16 4 438-441 2010. 2010.
[36]	Rashad M. P270 Snakebites in al-baha district, saudi arabia (Epidemiliology, clinical presentations, management and prevention). BMJ Publishing Group Ltd; 2019.
[37]	Al-Sadoon MK. Snake bite envenomation in Riyadh province of Saudi Arabia over the period (2005–2010). Saudi J Biol Sci. 2015;22: 198–203.
[38]	Al-Sadoon MK, Jarrar BM. Epidemiological study of scorpion stings in Saudi Arabia between 1993 and 1997. J Venom Anim Toxins Trop Dis. 2003;9: 54–64.
[39]	Haidar NA, Emran MY, Al Muslemani EA. Snakebites in Hajjah, Yemen Republic: Epidemiology, management and the relation of the degree of acuity at presentation with outcome. J Emerg Med Trauma Acute Care. 2012;2012: 2.
[40]	Alkaabi JM, Al Neyadi M, Al Darei F, Al Mazrooei M, Al Yazedi J, Abdulle AM. Terrestrial snakebites in the South East of the Arabian Peninsula: patient characteristics, clinical presentations, and management. PLoS One. 2011;6: e24637.
[41]	Hameed FA, Ansari HK, Al-Najjar FJ. Prevalent poisonings in adolescents and adults in Dubai: A compendium from Rashid Hospital. Asia Pac J Med Toxicol. 2014;3: 115–119.
[42]	Elmoheen A, Salem WA, Haddad M, Bashir K, Thomas SH. Experience of Snakebite Envenomation by a Desert Viper in Qatar. Abdel-Daim MM, editor. J Toxicol. 2020;2020: 8810741. doi:10.1155/2020/8810741
[43]	Alkahlout BH, Abid MM, Kasim MM, Haneef SM. Epidemiological review of scorpion stings in Qatar: the need for regional management guidelines in emergency departments. Saudi Med J. 2015;36: 851.
