# Supplementary material for: Terrestrial venomous animals, the envenomings they cause, and treatment perspectives in the Middle East and North Africa
Source: PLoS Negl Trop Dis. 2021 Dec 2;15(12):e0009880. doi: 10.1371/journal.pntd.0009880 (PMC8638997; doi:10.1371/journal.pntd.0009880)
Supplement: S2 Table — Parameters assessed included study design, country that the study was conducted in, the study period, how many patients were included (N), the respective patient age groups, and what venomous taxa were responsible for the envenomings. It also states whether the articles contained information on the demographics, locality, season/time, species, anatomical site of bite/sting, symptoms, and management. (XLSX) [file pntd.0009880.s002.xlsx]

## Sheet: Blad1
	First author (year) [ref]	Study design	Country	Study period	N (total)	Age groups	Taxa included	Demographics	Locality	Season/time	Species	Site of bite / sting	Symptoms	Management	Comments		Bibliography
	El Hattimy et al., 2018	Retrospective study	Morocco	1999-2013	2.053	All age groups	Snake	Yes	Yes	Yes	Yes	No	Yes	No		[1]	El Hattimy F, Chafiq F, Hami H, Mokhtari A, Soulaymani A, Rachida SB. Geographical distribution of health indicators related to snake bites and envenomation in Morocco between 1999 and 2013. Epidemiol Health. 2018;40: e2018024–e2018024. doi:10.4178/epih.e2018024
	Kasturiratne et al., 2008	Review article	Worldwide	1985-2008	-	-	Snake	No	No	No	No	No	No	No	Reviews the currently available literature on snakebite worldwide and provides an estimate of the current global burden	[2]	Kasturiratne A, Wickremasinghe AR, de Silva N, Gunawardena NK, Pathmeswaran A, Premaratna R, et al. The global burden of snakebite: a literature analysis and modelling based on regional estimates of envenoming and deaths. PLoS Med. 2008;5: e218. doi:10.1371/journal.pmed.0050218
	Dehghani et al., 2014	Retrospective study	Iran	2001-2011	53.787	All age groups	Snake	Yes	Yes	Yes	Yes	Yes	Yes	Yes		[3]	Dehghani R, Fathi B, Shahi MP, Jazayeri M. Ten years of snakebites in Iran. Toxicon. 2014;90: 291–298. doi:10.1016/j.toxicon.2014.08.063
	Mashhadi et al., 2017	Cross-sectional study	Iran	2015	655	Patients >12 y/o	Snake (N=251); Scorpion (N=404)	Yes	No	No	No	No	No	No	Also provides data on medical costs	[4]	Mashhadi I, Kavousi Z, Peymani P, Salman Zadeh Ramhormozi S, Keshavarz K. Economic burden of scorpion sting and snake bite from a social perspective in Iran. Shiraz E-Med J. 2017;18.
	Al-Durihim et al., 2010	Retrospective study	Saudi Arabia	1986-2005	28	All age groups	Snake	Yes	Yes	Yes	No	Yes	Yes	Yes		[5]	Al Durihim H, Al Hussaini M, Bin Salih S, Hassan I, Harakati M, Al Hajjaj A. Snake bite envenomation: experience at King Abdulaziz Medical City, Riyadh. EMHJ-East Mediterr Health J 16 4 438-441 2010. 2010.
	Rashad, 2019	Prospective study	Saudi Arabia	2017-2018	83	Children <16 y/o	Snake	Yes	Yes	Yes	Yes	Yes	Yes	Yes		[6]	Rashad M. P270 Snakebites in al-baha district, saudi arabia (Epidemiliology, clinical presentations, management and prevention). BMJ Publishing Group Ltd; 2019.
	Al-Shamsi et al., 2013	Retrospective study	Iraq	2005-1010	49	Children & adults	Snake	Yes	Yes	Yes	No	Yes	Yes	Yes		[7]	Al-Shamsi MM, Al-Barqawi AR, Abdullah AH, Al-Jelawi MK. Venomous snakebites in Diwaniah: A Clinicoepidemiological descriptive study. Al-Qadisiyah Med J. 2014;10: 112–117.
	Gouda et al., 2017	Cross-sectional study	Egypt	2015	87	All age groups	Snake	Yes	No	Yes	Yes	Yes	Yes	Yes		[8]	Gouda AS, Elnabarawy NA, Badawy SM. A study of snakebite envenomation cases admitted to egyptian national poisoning center. Acta Medica Int. 2017;4: 34.
	Amr & Disi, 2014	Retrospective study	Jordan	2004-2012	70	All age groups	Snake	Yes	Yes	Yes	Yes	Yes	Yes	Yes		[9]	Amr ZS, Disi AM. Venomous Snakes and Snakebites in JordanSnakes, venomousJordan. In: Gopalakrishnakone P, Faiz A, Fernando R, Gnanathasan CA, Habib AG, Yang C-C, editors. Clinical Toxinology in Asia Pacific and Africa. Dordrecht: Springer Netherlands; 2015. pp. 251–273. doi:10.1007/978-94-007-6386-9_55
	Al-Assadi et al., 2012	Retrospective study	Iraq	2002-2011	308	All age groups	Snake	Yes	No	No	No		Yes	Yes		[10]	Al-Omar DK, Al-Hammami MM, Al-Yassiri HM, Al-Asadi KH. Survival after coagulopathy induced by (Said Dakhil) snake bite in Thi–Qar (south of Iraq). Univ Thi-Qar J Med. 2012;6: 1–7.
	Alkaabi et al., 2011	Retrospective study	Sultanate of Oman	2005-2009	64	All age groups	Snake	Yes	No	Yes	Yes	Yes	Yes	Yes		[11]	Alkaabi JM, Al Neyadi M, Al Darei F, Al Mazrooei M, Al Yazedi J, Abdulle AM. Terrestrial snakebites in the South East of the Arabian Peninsula: patient characteristics, clinical presentations, and management. PLoS One. 2011;6: e24637.
	Haidar et al., 2012	Retrospective study	Yemen republic	1997-2001	186	All age groups	Snake	Yes	No	No	No	Yes	Yes	Yes		[12]	Haidar NA, Emran MY, Al Muslemani EA. Snakebites in Hajjah, Yemen Republic: Epidemiology, management and the relation of the degree of acuity at presentation with outcome. J Emerg Med Trauma Acute Care. 2012;2012: 2.
	Tareq Khan & Fatema 2017	Retrospective study	Sultanate of Oman	2011-2016	83	Adults	Snake	Yes	Yes	Yes	No	Yes	Yes	Yes		[13]	Khan YMT, Fatema N, Shekeili NAA. Snake bite envenomation: experience in a regional hospital, Oman: a retrospective observational study. SM Trop Med J. 2017;2: 1015.
	Al-Lawati et al., 2009	Retrospective study	Sultanate of Oman	2006-2008	65	All age groups	Snake	Yes	Yes	Yes	Yes	Yes	Yes	Yes		[14]	Al-Lawati A, Al-Abri SS, Lalloo DG. Epidemiology and outcome of snake bite cases evaluated at a Tertiary Care Hospital in Oman. J Infect Public Health. 2009;2: 167–170.
	Al-Sadoon, 2015	Retrospective study	Saudi Arabia	2005-2010	1.019	All age groups	Snake	Yes	Yes	Yes	Yes	Yes	Yes	Yes		[15]	Al-Sadoon MK. Snake bite envenomation in Riyadh province of Saudi Arabia over the period (2005–2010). Saudi J Biol Sci. 2015;22: 198–203.
	Eljaoudi et al., 2019	Review article	Morocco	-	-	All age groups	Snake	Yes	No	Yes	Yes	Yes	Yes	Yes	Provides an overview of the epidemiology of snakebite in Morocco and provides information the medically relevant snake species in this region	[16]	Eljaoudi R, Larréché S, Chakir S, Chafiq F, Hmyene A, Mion G, et al. Snake bites in morocco: Progress and challenges. Adv Toxicol Toxic Eff. 2019;3: 009–014.
	Chippaux & Goyffon, 2008	Review article	Worldwide	1979-2008	-	All age groups	Scorpion	Yes	Yes	Yes	Yes	Yes	Yes	Yes	Provides an overview of the global epidemiology of medically relevant scorpion species	[17]	Chippaux J-P, Goyffon M. Epidemiology of scorpionism: A global appraisal. Acta Trop. 2008;107: 71–79. doi:10.1016/j.actatropica.2008.05.021
	Amitati et al., 2016	Review article	MENA region	-	-	All age groups	Scorpion	Yes	No	No	Yes	No	Yes	Yes	Provides an overview of the epidemiology of scorpion envenoming in the MENA region	[18]	Amitai Y. Middle East and North African Scorpions. In: Brent J., Burkhart K., Dargan P., Hatten B., Megarbane B., Palmer R. (eds) Critical Care Toxicology. 2016. Springer, Cham. https://doi.org/10.1007/978-3-319-20790-2_104-1
	Bouaziz et al., 2008	Retrospective study	Tunisia	1990-2002	951	Children <16 y/o	Scorpion	Yes	No	No	No	No	Yes	Yes		[19]	Bouaziz M, Bahloul M, Kallel H, Samet M, Ksibi H, Dammak H, et al. Epidemiological, clinical characteristics and outcome of severe scorpion envenomation in South Tunisia: multivariate analysis of 951 cases. Toxicon. 2008;52: 918–926.
	Bahloul et al., 2010	Retrospective study	Tunisia	1990-2002	685	All age groups	Scorpion	Yes	No	Yes	No	Yes	Yes	Yes		[20]	Bahloul M, Chabchoub I, Chaari A, et al. Scorpion envenomation among children: clinical manifestations and outcome (analysis of 685 cases). Am J Trop Med Hyg. 2010;83(5):1084-1092. doi:10.4269/ajtmh.2010.10-0036
	El Oufir et al., 2007	Retrospective study	Morocco	2001-2005	11.907	All age groups	Scorpion	Yes	Yes	Yes	Yes	No	Yes	Yes		[21]	El Oufir R, Semlali I, Idrissi M, Soulaymani A, Benlarabi S, Khattabi A, et al. Scorpion sting: a public health problem in El Kelaa des Sraghna (Morocco). J Venom Anim Toxins Trop Dis. 2008;14: 258–273.
	Soulaymani Bencheikh et al., 2007	Retrospective study	Morocco	2001-2003	4.089	All age groups	Scorpion	Yes	Yes	Yes	Yes	No	Yes	Yes		[22]	Soulaymani Bencheikh R, Idrissi M, Tamim O, Semlali I, Mokhtari A, Tayebi M, et al. Scorpion stings in one province of Morocco: epidemiological, clinical and prognosis aspects. J Venom Anim Toxins Trop Dis. 2007;13: 462–471.
	Ward et al., 2018	Review article	Worldwide	-	-	-	Scorpion	No	No	No	Yes	No	Yes	No	Provides an overview of the global epidemiology of medically relevant scorpion species	[23]	Ward MJ, Ellsworth SA, Nystrom GS. A global accounting of medically significant scorpions: Epidemiology, major toxins, and comparative resources in harmless counterparts. Toxicon. 2018;151: 137–155.
	Chakroun-Walha et al., 2018	Retrospective study	Tunisia	2013-2015	282	Children <11 y/o	Scorpion	Yes	No	Yes	No	Yes	Yes	Yes		[24]	Chakroun-Walha O, Karray R, Jerbi M, Nasri A, Issaoui F, Amine BR, et al. Update on the Epidemiology of Scorpion Envenomation in the South of Tunisia. Wilderness Environ Med. 2018;29: 29–35.
	Aboumaad et al., 2014	Retrospective study	Morocco	-	41	All age groups	Scorpion	Yes	No	No	Yes	Yes	Yes	Yes		[25]	Aboumaâd B, Lahssaini M, Tiger A, Benhassain SM. Clinical comparison of scorpion envenomation by Androctonus mauritanicus and Buthus occitanus in children. Toxicon. 2014;90: 337–343.
	El-Zahraa et al., 2019	Retrospective study	Egypt	2017	110	All age groups	Scorpion	Yes	No	No	Yes	No	Yes	Yes		[26]	Abd El-Aziz, F. E.-Z. A., El Shehaby, D. M., Elghazally, S. A. & Hetta, H. F. Toxicological and epidemiological studies of scorpion sting cases and morphological characterization of scorpions (Leiurusquin questriatus and Androctonus crassicauda) in Luxor, Egypt. Toxicol. Reports 6, 329–335 (2019).
	Jarrar & AL-Rowaily, 2008	Retrospective study	Saudi Arabia	2005-2006	1.449	All age groups	Scorpion	Yes	No	Yes	Yes	Yes	Yes	Yes		[27]	Jarrar BM, Al-Rowaily MA. Epidemiological aspects of scorpion stings in Al-Jouf province, Saudi Arabia. Ann Saudi Med. 2008;28: 183–187.
	Touloun et al., 2001	Prospective study	Morocco	1994-1998	912	All age groups	Scorpion	Yes	No	Yes	Yes	Yes	Yes	Yes		[28]	Touloun O, Slimani T, Boumezzough A. Epidemiological survey of scorpion envenomation in southwestern Morocco. J Venom Anim Toxins. 2001;7: 199–218.
	Touloun et al., 2012	Prospective study	Morocco	1994-2006	724	Adults	Scorpion	Yes	Yes	Yes	Yes	Yes	Yes	Yes	Direct contact with local populations	[29]	Touloun O, Boumezzough A, Slimani T. Scorpion envenomation in the region of Marrakesh Tensift Alhaouz (Morocco): epidemiological characterization and therapeutic approaches. Serket. 2012;13: 38–50.
	Sanaei-Zadeh et al., 2017	Retrospective study	Iran	2012-2016	126	All age groups	Scorpion	Yes	No	Yes	Yes	Yes	Yes	Yes		[30]	Sanaei-Zadeh H, Marashi SM, Dehghani R. Epidemiological and clinical characteristics of scorpionism in Shiraz (2012-2016); development of a clinical severity grading for Iranian scorpion envenomation. Med J Islam Repub Iran. 2017;31: 27.
	Shalita & Wells, 2007	Case report	Iraq	2007	1	Adult (26 y/o)	Scorpion	Yes	Yes	Yes	Yes	Yes	Yes	Yes		[31]	Shalita EA, Wells RD. Treatment of yellow scorpion (Leiurus quinquestriatus) sting: a case report. J Am Pharm Assoc. 2007;47: 616–619.
	Amr et al., 2017	Retrospective study	Jordan	2006-2012	1.205	-	Scorpion	Yes	Yes	Yes	No	Yes	Yes	No		[32]	Amr ZS, Al Zou’bi R, Abdo N, Bani Hani R. Scorpion Stings in Jordan: An Update. Wilderness Environ Med. 2017;28: 207–212. doi:10.1016/j.wem.2017.05.003
	Amr et al., 2020	Review article	Arab countries of the Middle East	-	-	All age groups	Scorpion	Yes	No	Yes	Yes	Yes	Yes	Yes	Reviews the currently known scorpion fauna, epidemiology and clinical manifestation of scorpion stings in the Arab countries of the Middle East	[33]	Amr ZS, Baker MAA, Warrell DA. Terrestrial venomous snakes and snakebites in the Arab countries of the Middle East. Toxicon. 2020;177: 1–15.
	Ozkan et al., 2008	Retrospective study	Turkey	2005	24.261	All age groups	Scorpion	-	No	Yes	No	No	No	No		[34]	Ozkan O, Uzun R, Adiguzel S, Cesaretli Y, Ertek M. Evaluation of scorpion sting incidence in Turkey. J Venom Anim Toxins Trop Dis. 2008;14: 128–140.
	Ozkan & Kat, 2005	Prospective study	Turkey	2003	598	Children	Scorpion	Yes	No	Yes	Yes	Yes	Yes	Yes		[35]	Ozkan O, Kat I. Mesobuthus eupeus scorpionism in Sanliurfa region of Turkey. J Venom Anim Toxins Trop Dis. 2005;11: 479–491.
	Dehghani & Fathi, 2012	Review article	Iran	2002-2009	-	All age groups	Scorpion	Yes	No	Yes	Yes	No	Yes	Yes		[36]	Dehghani R, Fathi B, Shahi MP, Jazayeri M. Ten years of snakebites in Iran. Toxicon. 2014;90: 291–298. doi:10.1016/j.toxicon.2014.08.063
	Dehghani et al., 2018	Review article	Iran	1978-2016	-	All age groups	Scorpion	Yes	No	No	Yes	Yes	Yes	Yes		[37]	Dehghani R, Kamiabi F, Mohammadi M. Scorpionism by Hemiscorpius spp. in Iran: a review. J Venom Anim Toxins Trop Dis. 2018;24.
	Shahi et al., 2015	Case report	Iran	2015	1	Child (15 y/o)	Scorpion	Yes	No	Yes	Yes	Yes	Yes	Yes		[38]	Shahi M, Rafinejad J, Az-Khosravi L, Moosavy SH. First report of death due to Hemiscorpius acanthocercus envenomation in Iran: Case report. Electron Physician. 2015;7: 1234.
	Valavi et al., 2011	Retrospective study	Iran	2008-2012	215	All age groups	Scorpion	Yes	No	No	Yes	Yes	Yes	Yes	Case-control study (comparing patients with and without AKI)	[39]	Valavi E, Amuri P, Ahmadzadeh A, Cheraghian B, Ahankoob E. Acute kidney injury in Hemiscorpius lepturus scorpion stung children: risk factors and clinical features. Saudi J Kidney Dis Transplant. 2016;27: 936.
	Valavi et al., 2011	Case report	Iran	2011	1	Child (7 y/o)	Scorpion	Yes	No	No	Yes	Yes	Yes	Yes		[40]	Valavi E, Ansari MJA, Hoseini S. ADAMTS-13 deficiency following Hemiscorpius lepturus scorpion sting. Saudi J Kidney Dis Transplant. 2011;22: 792.
	Rahmani & Jalali, 2012	Retrospective study	Iran	2004-2005	290	Children	Scorpion	Yes	No	No	Yes	Yes	Yes	Yes		[41]	Rahmani AH, Jalali A. Symptom patterns in adult patients stung by scorpions with emphasis on coagulopathy and hemoglubinuria. J Venom Anim Toxins Trop Dis. 2012;18: 427–431.
	Rosin 1969	Case report	Israel	1969	2	Adult	Scorpion	No	No	No	Yes	Yes	Yes	Yes		[42]	Rosin R. Sting of the scorpion Nebo hierichonticus in man. Toxicon Off J Int Soc Toxinology. 1969;7: 75–75.
	Annobil, 1993	Prospective study	Saudi Arabia	1986-1991	47	All age groups	Scorpion	Yes	No	No	Yes	Yes	Yes	Yes		[43]	Annobil SH. Scorpion stings in children in the Asir Province of Saudi Arabia. J Wilderness Med. 1993;4: 241–251.
	Rafijenad et al., 2007	Retrospective study	Iran	1995-2005	195	All age groups	Spider	Yes	Yes	Yes	No	Yes	Yes	Yes		[44]	Rafijenad J, Tirgari S, Biglarian F, Shemshad K. Systematics, bioecology, and medical importance of widow spiders (Lathrodectus spp.) in Khorasan Province, Iran. J Arthropod-Borne Dis. 2007;1: 52–57.
	Yigit et al., 2008	Case report	Turkey	2005	1	Adult (25 y/o)	Spider	Yes	Yes	Yes	Yes	Yes	Yes	Yes		[45]	Yigit N, Benli M. The sting of Mesobuthus gibbosus (Scorpiones: Buthidae): morphological and ultrastructural characterization. Euscorpius. 2007;2007: 1–5.
	Mirshamsi et al., 2013	Case report	Iran	2012	1	Adult (40 y/o)	Spider	Yes	No	Yes	Yes	Yes	Yes	Yes		[46]	Mirshamsi O, Zamani A, Hatami M. New record of the Mediterranean recluse spider Loxosceles rufescens (Dufour, 1820) and its bite from Khorasan Province, northeast of Iran (Aranei: Sicariidae). Iran J Anim Biosyst. 2013;9.
	Shahi et al., 2013	Case report	Iran	2010	1	Adult (46 y/o)	Spider	Yes	Yes	Yes	Yes	Yes	Yes	Yes		[47]	Shahi M, Rafinejad J, Az-Khosravi L, Moosavy SH. First report of death due to Hemiscorpius acanthocercus envenomation in Iran: Case report. Electron Physician. 2015;7: 1234.
	Da Silva et al., 2004	Review article	Worldwide	1993-2004	-	-	Spider	No	No	Yes	Yes	Yes	Yes	Yes	Focuses on the last 10 years of literature data on loxoscelism on a global scale	[48]	da Silva PH, da Silveira RB, Helena Appel M, Mangili OC, Gremski W, Veiga SS. Brown spiders and loxoscelism. Toxicon. 2004;44: 693–709. doi:10.1016/j.toxicon.2004.07.012
	Bentur et al., 2019	Retrospective study	Israel	2017	327	All age groups	Snake (N=167); Scorpion (N=160)	Yes	No	No	No	No	No	No		[49]	Bentur Y, Lurie Y, Cahana A, Bloom-Krasik A, Kovler N, Neuman G, et al. Poisoning in Israel: Annual Report of the Israel Poison Information Center, 2017. Isr Med Assoc J IMAJ. 2019;21: 175–182.
	Shashar et al., 2018	Retrospective study	Israel	2008-2015	1.234	-	Snake	No	No	Yes	Yes	No	No	No	Time-stratified crossver method	[50]	Shashar S, Yitshak-Sade M, Sonkin R, Novack V, Jaffe E. The association between heat waves and other meteorological parameters and snakebites: Israel national study. J Emerg Med. 2018;54: 819–826.
	Rafizadeh et al., 2013	Retrospective study	Iran	2009	44.366	All age groups	Scorpion	Yes	No	Yes	No	Yes	Yes	Yes		[51]	Rafizadeh S, Rafinejad J, Rassi Y. Epidemiology of scorpionism in Iran during 2009. J Arthropod-Borne Dis. 2013;7: 66.
	Al-Sadoon, 2003	Retrospective study	Saudi Arabia	1993-2007	72.168	All age groups	Scorpion	Yes	No	Yes	Yes	Yes	Yes	Yes		[52]	Al-Sadoon MK, Jarrar BM. Epidemiological study of scorpion stings in Saudi Arabia between 1993 and 1997. J Venom Anim Toxins Trop Dis. 2003;9: 54–64.
	Farghly et al., 1999	Prospective study	Egypt	1994-1995	302	All age groups	Scorpion	Yes	No	Yes	Yes	Yes	Yes	Yes	Full clinical and neuropsychiatric evaluations were carried out only for children <18 y/o	[53]	Farghly WMA, Ali FA. A clinical and neurophysiological study of scorpion envenomation in Assiut, Upper Egypt. Acta Paediatr. 1999;88: 290–294.
	Laïd et al., 2012	Retrospective study	Algeria	1991-2010	48.6419	All age groups	Scorpion	Yes	Yes	Yes	Yes	Yes	Yes	Yes		[54]	Hellal H, Guerinik M, Griene L, Laid Y, Mesbah S, Merad R, et al. Données épidémiologiques sur l’envenimation scorpionique en Algérie. Bull Société Pathol Exot. 2012;105: 189–193.
	Khadem-Rezaiyan et al., 2017	Cross-sectional study	Iran	2004-2011	613	All age groups	Snake (N=299); Scorpion (N=126); Spider (N=188)	Yes	No	Yes	No	No	No	No		[55]	Khadem-Rezaiyan M, Moallem SR, Afshari R. Epidemiology of Snake, Spider and Scorpion Envenomation in Mashhad, Khorasan Razavi, Iran (2004-2011). Iran J Toxicol. 2018;12: 27–31.
	Albaba, 2017	Retrospective study	Palestine	2008-2015	365	All age groups	Snake	Yes	No	No	Yes	No	No	No	Uses a combination of literature surveys and interviews with officials from the Palestinian Ministry of health	[56]	Albaba I. Venomous snakes and envenomation in Palestine. J Entomol Zool Stud. 2017;493: 493–495.
	Adawi et al., 2015	Retrospective & Cross-sectional study	Palestine	2014-2015	60	All age groups	Scorpion	Yes	No	Yes	No	Yes	Yes	Yes		[57]	Adawi SHAA, Adawi SHAA, Adawi DHAA. The Scorpion sting: Epidemiology, clinical symptoms, treatment, surveillance and reporting obstacles in the Salfit district (West Bank)(2014-2015). Int J Trop Dis Health. 2016; 1–10.
	Alkahlout et al., 2015	Retrospective study	Qatar	2010-2013	111	All age groups	Scorpion	Yes	No	Yes	No	Yes	Yes	Yes		[58]	Alkahlout BH, Abid MM, Kasim MM, Haneef SM. Epidemiological review of scorpion stings in Qatar: the need for regional management guidelines in emergency departments. Saudi Med J. 2015;36: 851.
